# Supplementary material for: Digitoids: a novel computational platform for mimicking oxygen-dependent firing of neurons in vitro
Source: Front Neuroinform. 2025 Jul 1;19:1549916. doi: 10.3389/fninf.2025.1549916 (PMC12259620; doi:10.3389/fninf.2025.1549916)
Supplement: Supplementary file 2 [file Data_Sheet_2.zip]

Archive with 55 entries (53 files):
- Digitoids_Code/Tutorial.docx
- Digitoids_Code/Code/adapthr_spikedetection.m
- Digitoids_Code/Code/Digitoids_DIV11_DIV16/
- Digitoids_Code/Code/HH_DIV11_DIV16/
- Digitoids_Code/Code/Oxygen_deprivation_models/Digitoid_oxdep_1.slx
- Digitoids_Code/Code/Oxygen_deprivation_models/Digitoid_oxdep_10.slx
- Digitoids_Code/Code/Oxygen_deprivation_models/Digitoid_oxdep_13.slx
- Digitoids_Code/Code/Oxygen_deprivation_models/Digitoid_oxdep_16.slx
- Digitoids_Code/Code/Oxygen_deprivation_models/Digitoid_oxdep_4.slx
- Digitoids_Code/Code/Oxygen_deprivation_models/Digitoid_oxdep_7.slx
- Digitoids_Code/Code/SingleNeuron/AP_metrics_extraction.m
- Digitoids_Code/Code/SingleNeuron/calculateThiele2.m
- Digitoids_Code/Code/SingleNeuron/colormap.mat
- Digitoids_Code/Code/SingleNeuron/generate_scatterplot_ttrain_AR_DR.m
- Digitoids_Code/Code/SingleNeuron/metrics_res.mat
- Digitoids_Code/Code/SingleNeuron/multiple_plot_vc.m
- Digitoids_Code/Code/SingleNeuron/neuron.m
- Digitoids_Code/Code/SingleNeuron/oxygen_diff.m
- Digitoids_Code/Code/SingleNeuron/run_sims_varying_h_c.m
- Digitoids_Code/Code/SingleNeuron/Single_neuron.slx
- Digitoids_Code/Code/SingleNeuron/spike_detection.m
- Digitoids_Code/Code/SingleNeuron/thiele_module.m
- Digitoids_Code/Code/SingleNeuron/train_metrics_extraction.m
- Digitoids_Code/Code/SingleNeuron/ttrain_AR_DR.xlsx
- Digitoids_Code/Code/slprj/_jitprj/jitEngineAccessInfo.mat
- Digitoids_Code/Code/slprj/_jitprj/sHFzaHMWakaq3V6v7iwKSeG.l
- Digitoids_Code/Code/slprj/_jitprj/sHFzaHMWakaq3V6v7iwKSeG.mat
- Digitoids_Code/Code/slprj/_jitprj/snrzTCtVju0UDR11HfddE9.l
- Digitoids_Code/Code/slprj/_jitprj/snrzTCtVju0UDR11HfddE9.mat
- Digitoids_Code/Code/slprj/_jitprj/sZyZNF9mkj8iQUWtIrrUyBB.l
- Digitoids_Code/Code/slprj/_jitprj/sZyZNF9mkj8iQUWtIrrUyBB.mat
- Digitoids_Code/Code/slprj/_sfprj/Digitoid_oxdep_1/amsi_serial.mat
- Digitoids_Code/Code/slprj/_sfprj/Digitoid_oxdep_1/_self/sfun/info/binfo.mat
- Digitoids_Code/Code/slprj/_sfprj/Digitoid_oxdep_1/Digitoids_lib/sfun/info/binfo.mat
- Digitoids_Code/Code/slprj/_sfprj/EMLReport/emlReportAccessInfo.mat
- Digitoids_Code/Code/slprj/_sfprj/EMLReport/sBF2sbU94zylGIKKywPv5UB.mat
- Digitoids_Code/Code/slprj/_sfprj/EMLReport/sHFzaHMWakaq3V6v7iwKSeG.mat
- Digitoids_Code/Code/slprj/_sfprj/EMLReport/snrzTCtVju0UDR11HfddE9.mat
- Digitoids_Code/Code/slprj/_sfprj/EMLReport/sZyZNF9mkj8iQUWtIrrUyBB.mat
- Digitoids_Code/Code/slprj/_sfprj/precompile/4mEY1RVwSHSFuoiYn2oMuE.mat
- Digitoids_Code/Code/slprj/_sfprj/precompile/autoInferAccessInfo.mat
- Digitoids_Code/Code/slprj/_sfprj/precompile/JTA76EJlHGQIA3SDXxrmyE.mat
- Digitoids_Code/Code/slprj/_sfprj/precompile/jWiTtnyT6rpXkzUJvlzUZD.mat
- Digitoids_Code/Code/slprj/_sfprj/precompile/Su0VGTQtffFihsdYghuZoC.mat
- Digitoids_Code/Code/slprj/_sfprj/precompile/Y4Ge3CfJsVR48YLEyv0F8E.mat
- Digitoids_Code/Code/define_Digitoids.m
- Digitoids_Code/Code/define_HHmodels.m
- Digitoids_Code/Code/Digitoids_lib.slx
- Digitoids_Code/Code/metrics_analysis.m
- Digitoids_Code/Code/Models_data.mat
- Digitoids_Code/Code/neuron.m
- Digitoids_Code/Code/neuron_nodiff.m
- Digitoids_Code/Code/oxygen_diff.m
- Digitoids_Code/Code/sl_customization.m
- Digitoids_Code/Code/slblocks.m
