# Supplementary material for: Digitoids: a novel computational platform for mimicking oxygen-dependent firing of neurons in vitro
Source: Front Neuroinform. 2025 Jul 1;19:1549916. doi: 10.3389/fninf.2025.1549916 (PMC12259620; doi:10.3389/fninf.2025.1549916)
Supplement: Supplementary file 2 [file Data_Sheet_2.zip › Digitoids_Code/Code/adapthr_spikedetection.m]

function [spikeindex] = adapthr_spikedetection(t, v, w_len, k)
% ADAPTHR_SPIKEDETECTION spike detection with adaptive threshold equal to
% k*std(signal)
%   Analysis time resolution: w_len
%   v: voltage trace data
%   t: time of the signal
%   t is segmented into sliding windows of length w_len and in each one of
%   them, v is analysed: its std is calculated, multiplayed by k and used
%   as a threshols to identify spikes in that signal segment. The output is
%   a cell array containing index of the detected spikes in each time
%   window.

l=round(t(end)/w_len);  % total number of sliding windows in the time interval

%idx=zeros(l,2);             % initialising variable for storing the starting and ending times of the windows
spikeindex=cell(l,1);

%  CALCULATING STARTING/ENDING TIME OF EACH SLIDING WINDOW WITHIN t
tmp1=find(t<=(t(1)+w_len));
idx(1,:)=[1, tmp1(end)]; %first time window
j=1;
for i=2:l-1
    tmp2=find(t>(t(1)+(i-1)*w_len) & t<=(t(1)+i*w_len));
    if isempty(tmp2)
        
    else
        j=j+1;
        idx(j,:)=[idx(j-1,2)+1, tmp2(end)];
    end
end
% last time window
idx(j+1,:)=[idx(j)+1, length(t)];

% now idx contains strats and end indexes of the time interval where we
% perform spike detction

for i=1:length(idx)
    curr_v=v(idx(i,1):idx(i,2));
    curr_thr=-k*std(curr_v);
    spikeindex{i}=spike_detection(curr_v, curr_thr);
end

end
