# Supplementary material for: Digitoids: a novel computational platform for mimicking oxygen-dependent firing of neurons in vitro
Source: Front Neuroinform. 2025 Jul 1;19:1549916. doi: 10.3389/fninf.2025.1549916 (PMC12259620; doi:10.3389/fninf.2025.1549916)
Supplement: Supplementary file 2 [file Data_Sheet_2.zip › Digitoids_Code/Code/SingleNeuron/AP_metrics_extraction.m]

folder=strcat(cd, '/Results');
load(strcat(folder, '/metrics_res.mat'))
m=length(res);

res_ap=struct();

for i=1:m
    load(strcat(folder, '/', res(i).filename));
    t=out.tout;
    v=out.vt.signals.values;
    
    t_train=t(res(i).idx_init:res(i).idx_end);
    v_train=v(res(i).idx_init:res(i).idx_end);

    ap_idx=res(i).APs;

    n=length(ap_idx);
    vpp=zeros(n-1,1);
    rise=zeros(n-1,1);
    fall=zeros(n-1,1);

    for j=1:n-1
        v_tmp=v_train(ap_idx(j,1):(ap_idx(j,2)-1));
        t_tmp=t_train(ap_idx(j,1):(ap_idx(j,2)-1));
        
        [v_max, t_max]=max(v_tmp);
        [v_min, t_min]=min(v_tmp);
        r=find(v_tmp>-40, 1, 'first');

        vpp(j)=v_max-v_min;                         % [mV]
        rise(j)=(v_max-v(r))./(t_max-t(r));         % [mV/s]
        fall(j)=(v_max-v_min)./(t_max-t_min);       % [mV/s]
        dv(j)=diff(v_tmp)./t_tmp;                   % [mV/s]
    end

    res_ap(i).h_medium=res(i).h_medium;
    res_ap(i).c_boundary=res(i).c_boundary;
    res_ap(i).Vpp=vpp;
    res_ap(i).rise=rise;
    res_ap(i).fall=fall;
    
    save(strcat(folder, "/metrics_res_ap.mat"), "res_ap");
end
