# Supplementary material for: Digitoids: a novel computational platform for mimicking oxygen-dependent firing of neurons in vitro
Source: Front Neuroinform. 2025 Jul 1;19:1549916. doi: 10.3389/fninf.2025.1549916 (PMC12259620; doi:10.3389/fninf.2025.1549916)
Supplement: Supplementary file 2 [file Data_Sheet_2.zip › Digitoids_Code/Code/SingleNeuron/calculateThiele2.m]

h=[0.1, 0.5, 1, 2].*1e-3;                   % [m]
c_init=[0.2, 0.16, 0.12, 0.04]*32;          % [mg/l] = [g/m^3]
rho_cells=8e12;                             % [cell/m^3]
sOCR = 5.28e-14;                            % [g/cell/s]
D=2.69e-9;                                  % [m^2/s]
km=9.79;                                    % [mg/l] = [g/m^3]
rho_max=1.25;                               % [mol/m^3/s]
alpha=5.3;                                  % [g/mol]

m=length(h);
n=length(c_init);

thiele=zeros(m,n);                          % adimensional

for i=1:m
    for j=1:n
        thiele(i,j)=thiele_module(h(i), D, sOCR, km, c_init(j), rho_cells, rho_max, alpha);
    end
end


rownames=cell(1,m);
for l=1:m
    rownames{l}=mat2str(h(l));
end

columnnames=cell(1,n);
for k=1:n
    columnnames{k}=mat2str(c_init(k));
end

thieleTable=array2table(thiele, 'RowNames', rownames, 'VariableNames', columnnames);
