# Supplementary material for: Digitoids: a novel computational platform for mimicking oxygen-dependent firing of neurons in vitro
Source: Front Neuroinform. 2025 Jul 1;19:1549916. doi: 10.3389/fninf.2025.1549916 (PMC12259620; doi:10.3389/fninf.2025.1549916)
Supplement: Supplementary file 2 [file Data_Sheet_2.zip › Digitoids_Code/Code/SingleNeuron/generate_scatterplot_ttrain_AR_DR.m]

load("Results/metrics_res.mat")
m=length(res);
load("colormap.mat")

AR=zeros(m,1);
DR=zeros(m,1);
t_train=zeros(m,1);
th=zeros(m,1);
c=zeros(m,1);
h=zeros(m,1);

for i=1:m
    AR(i,1)=res(i).AR;
    DR(i,1)=res(i).DR;
    t_train(i,1)=res(i).t_train;
    th(i,1)=res(i).thiele2;
    c(i,1)=res(i).c_boundary;
    h(i,1)=res(i).h_medium;
end

data_AR=sortrows([th, AR]);
data_DR=sortrows([th, DR]);
data_ttrain=sortrows([th, t_train]);

c=[1 1 1 1 1 2 2 2 2 2 3 3 3 3 3 4 4 4 4 4 5 5 5 5 5];

figure
scatter(data_AR(:,1), data_AR(:,2), 75, c, 'filled')
xlabel('Thiele modulus, Th^2')
title('Aspect Ratio')
ylabel('(mV/s)')
fontsize(30, "points")
colormap(cm)

figure
scatter(data_DR(:,1), data_DR(:,2), 75, c, 'filled')
xlabel('Thiele modulus, Th^2')
title('Dissipation rate')
ylabel('(s^-1)')
fontsize(30, "points")
colormap(cm)

figure
scatter(data_ttrain(:,1), data_ttrain(:,2), 75, c, 'filled')%, 'g')
xlabel('Thiele modulus, Th^2')
title('Train duration')
ylabel('(s)')
fontsize(30, "points")
colormap(cm)
