# Supplementary material for: Digitoids: a novel computational platform for mimicking oxygen-dependent firing of neurons in vitro
Source: Front Neuroinform. 2025 Jul 1;19:1549916. doi: 10.3389/fninf.2025.1549916 (PMC12259620; doi:10.3389/fninf.2025.1549916)
Supplement: Supplementary file 2 [file Data_Sheet_2.zip › Digitoids_Code/Code/SingleNeuron/multiple_plot_vc.m]

folder=strcat(cd, '/Results/');
srcfile=dir(strcat(folder, 'out_h0.1*.mat'));
[~,index] = sortrows({srcfile.name}.'); srcfile = srcfile(index(end:-1:1)); clear index
m=length(srcfile);
l=5;

x_lim=[0 20];
ylim_ox=[0 0.2];
ylim_v=[-100 50];

figure()

subplotLayout = [l,2];
ax = gobjects(fliplr(subplotLayout));
for i = 1:prod(subplotLayout)
    ax(i) = subplot(subplotLayout(1),subplotLayout(2),i);
end
set(ax,'Units','Normalize') % this is typically the default
ax = ax'; % now axis handles are same shape as subplot layout

% Reduce vertical space of axes just a bit to make room for "titles"
axPos = cell2mat(get(ax, 'Position'));
axPos(:,4) = axPos(:,4).*.96; % reduces vert space to 96% of height
set(ax, {'Position'}, mat2cell(axPos, ones(numel(ax),1), 4))

% Get upper position of each row of axes, normalized coordinates
axPos = cell2mat(get(ax(:,1), 'Position'));
axUpperPos = sum(axPos(:,[2,4]),2);  %upper pos.

% Get center position for 1st row (assumes all rows have same center)
axPos = cell2mat(get(ax(1,[1,end]),'Position'));
axCenterPos = mean([axPos(1,1), sum(axPos(2,[1,3]))]);

% list all titles in order (top to bottom)
titles = {'Boundary oxygen concentration: 0.2 mM', 'Boundary oxygen concentration: 0.16 mM', 'Boundary oxygen concentration: 0.12 mM', 'Boundary oxygen concentration: 0.08 mM', 'Boundary oxygen concentration: 0.04 mM'};

% Set annotation for each row of subplots
titleHandles = gobjects(numel(titles),1); 
for i = 1:numel(titles)
    titleHandles = annotation('textbox','String',titles{i}, ...
        'Position', [axCenterPos, axUpperPos(i), 0, 0], ... 
        'HorizontalAlignment', 'center','VerticalAlignment','bottom',...
        'LineStyle','none','FitBoxToText','on', ...
        'FontWeight',ax(1).Title.FontWeight, ... % matches title property
        'FontSize', 10, ...    % matches title property
        'FontName', ax(1).Title.FontName, ...    % matches title property
        'Color', ax(1).Title.Color);             % matches title property
end

for i=1:l
    load(strcat(folder, '\', srcfile(i).name));

    t=out.tout;
    v=out.vt.signals.values;
    c=(out.cz.signals.values(:,6))./32;

    subplot(l, 2, i*2-1)
    plot(t,v, 'r')
    xlabel('Time [s]')
    ylabel('[mV]', 'Color', 'r')
    hold on
    xlim(x_lim)
    ylim(ylim_v)
    
    subplot(l,2,i*2)
    plot(t,c, 'b')
    xlabel('Time [s]')
    ylabel('[mM]','Color', 'b')
    xlim(x_lim)
    ylim(ylim_ox)
    
end
