# Supplementary material for: Digitoids: a novel computational platform for mimicking oxygen-dependent firing of neurons in vitro
Source: Front Neuroinform. 2025 Jul 1;19:1549916. doi: 10.3389/fninf.2025.1549916 (PMC12259620; doi:10.3389/fninf.2025.1549916)
Supplement: Supplementary file 2 [file Data_Sheet_2.zip › Digitoids_Code/Code/SingleNeuron/neuron.m]

function [dv, dchannels, dions, dCneuron] = neuron(v, channels, ions, o2_z, I_ext)

%% Inputs
m=channels(1);
h=channels(2);
n=channels(3);

na_i=ions(1);
k_o=ions(2);

o2_neuron=o2_z(end);

%split [O2]: 25% used for wear&tear + 75% used for firing
C_wt=0.25*o2_neuron;
C_fir=0.75*o2_neuron;

%% Parameters
% Michaelis-Menten kynetics related parameters
sOCR = 5.28e-14;               % Oxygen Consumption Rate [g/cell/s]
rho_c = 8e12; %1.2e13;               % [cell/m^3] cellular density
km = 9.79;                    % MM constant [mg/l]

% Oxygen Dynamics related Parameters
alpha = 5.3;        % conversion factor from pump current to oxygen [g/mol]
lambda = 1;         % relative cell density

% Basic HH model parameters
C = 1.0;            % membrane capacitance [uF/cm^2]
G_na = 30;          % maximal conductance of sodium current [mS/cm^2]
G_naL = 0.0175;     % conductance of leak sodium current [mS/cm^2]
G_k = 25;           % maximal conductance of potassium current [mS/cm^2]
G_kL = 0.05;        % maximal of potassium current [mS/cm^2]
G_clL = 0.05;       % maximal of clhoride current [mS/cm^2]

% Ion Concentration related Parameters
epsilon_k = 0.33;   % potassium diffusion rate [s^-1]
G_glia = 8;         % glial uptake strenght of potassium    [(mol/m^3)/s]
k_bath = 8.5;       % normal bath potassium concentration [mol/m^3]
beta = 7;           % Ratio of intra-/extracellular volume
gamma = 0.0445;     % conversion factor current to concentration [((mol/m3)/s)/(uA/cm^2)]

% Fixed Reversal Potentials
cl_i = 6.0;         % Intracellular chloride concentration [mol/m^3]
cl_o = 130.0;       % Extracellular chloride concentration [mol/m^3]
rho_max = 1.25;     % maximal Na-K pump rate [(mol/m^3)/s]
na_gi = 18;         % fixed intercellular sodium concentration in the glial compartment [mol/m^3]


%% Equations
% gating variables
alpha_m = (0.32 * (v + 54)) ./ (1 - exp(-(v + 54) / 4));
beta_m = (0.28 * (v + 27)) ./ (exp((v + 27) / 5) - 1);
alpha_h = (0.128 * exp(-(50 + v) / 18));
beta_h = (4 ./ (1 + exp(-(v + 27) / 5)));
alpha_n = (0.032 * (v + 52)) ./ (1 - exp(-(v + 52) / 5));
beta_n = (0.5 * exp(-(57 + v) / 40));


% pump, glia and diffusion (mM/s)
%calculating the neuronal Na+ - K+ pump current(I_pump) and the glial  
%Na+ - K+ pump current(I_gliapump). I_glia models the inward rectified K+ 
%current and Na - K - Cl cotransporter and I_diff models the diffusion
%of potassium from the distant perfusion bath potassium concentration 
%(K_bath) to the extracellular space in a slice preparation

rho = rho_max ./ (1.0 + exp(-(C_fir/(0.75*0.2) - 20) / 3));
I_pump = (rho ./ (1.0 + exp((25.0 - na_i) / 3.0))) .* (1.0 ./ (1.0 + exp(5.5 - k_o)));
I_gliapump = (rho ./ 3 / (1.0 + exp((25.0 - na_gi) / 3.0))) .* (1.0 ./ (1.0 + exp(5.5 - k_o)));
I_diff = epsilon_k .* (k_o - k_bath);
I_glia = G_glia ./ (1.0 + exp((18 - k_o) / 2.5));


% Reversal potential [mV]
k_i = 140.0 + (18.0 - na_i);
na_o = 144.0 - beta * (na_i - 18.0);
E_na = 26.64 * log(na_o ./ na_i);
E_k = 26.64 * log(k_o ./ k_i);

E_cl = 26.64 * log(cl_i / cl_o);


% Currents    (uA/cm^2)
%calculating the sodium and potassium currents passing through the 
%voltage-gated ion channels and the chloride leak current
I_na = (G_na * m^3 * h * (v - E_na) + G_naL * (v - E_na));
I_k = (G_k * n^4 * (v - E_k) + G_kL * (v - E_k));
I_cl = (G_clL * (v - E_cl));


%% Dynamics
dv = (1/C) .* (I_ext - I_na - I_k - I_cl)*10^3;      %[mV/s]

dm = (alpha_m .* (1 - m) - beta_m .* m).*10^3;       %[1/s]
dh = (alpha_h .* (1 - h) - beta_h .* h).*10^3;       %[1/s]
dn = (alpha_n .* (1 - n) - beta_n .* n).*10^3;       %[1/s]
dchannels=[dm, dh, dn];

dna_i = (-1 .* gamma * I_na - 3 .* I_pump);                                               % [mol/m^3/s] = [mM/s]
dk_o= (gamma .* beta .* I_k - 2 .* beta .* I_pump - I_diff - I_glia - 2 .* I_gliapump);   % [mol/m^3/s] = [mM/s]
dions=[dna_i, dk_o];     %[mol/m^3/s]

do2_firing=(alpha .* lambda .* (I_pump + I_gliapump));                       % [mg/l/s]
do2_metabolism=((sOCR .* rho_c .* C_wt) ./ (km + C_wt));                     % [mg/l/s]
do2_neuron = -(do2_metabolism+do2_firing);                                   % [mg/l/s]


dCneuron=do2_neuron;
end
