# Supplementary material for: Digitoids: a novel computational platform for mimicking oxygen-dependent firing of neurons in vitro
Source: Front Neuroinform. 2025 Jul 1;19:1549916. doi: 10.3389/fninf.2025.1549916 (PMC12259620; doi:10.3389/fninf.2025.1549916)
Supplement: Supplementary file 2 [file Data_Sheet_2.zip › Digitoids_Code/Code/SingleNeuron/run_sims_varying_h_c.m]

folder=cd;
h=[0.1, 0.5, 1, 2, 3];                              % [mm]
c_init=[0.2, 0.16, 0.12, 0.08, 0.04];               % [mM]

m_h=length(h);
m_c=length(c_init);

open_system(strcat(folder, '\Single_neuron.slx'))

for i=1:m_h
    for j=1:m_c
        initial_c=c_init(j)*ones(1,6).*32;         % [mM]*O2 mw --> [mg/l]
        
        initial_c(1,1)
        h(i)

        open_system(strcat(folder, '\Single_neuron.slx'))
        set_param('Single_neuron/Neuron10', 'initial_concentration', mat2str(initial_c));
        set_param('Single_neuron/Neuron10', 'h_medium', mat2str(h(i).*1e-3));

        siminBaseline=Simulink.SimulationInput('Single_neuron');
        siminBaseline=setModelParameter(siminBaseline, 'StartTime', '0', 'StopTime', '100','SimulationMode', 'normal', 'FixedStep', '0.01');
        out=sim(siminBaseline);
        save(strcat(folder, '\Results\out_h', mat2str(h(i)), '_c', mat2str(c_init(j)), '.mat'), "out");
    end
end
