# Supplementary material for: Digitoids: a novel computational platform for mimicking oxygen-dependent firing of neurons in vitro
Source: Front Neuroinform. 2025 Jul 1;19:1549916. doi: 10.3389/fninf.2025.1549916 (PMC12259620; doi:10.3389/fninf.2025.1549916)
Supplement: Supplementary file 2 [file Data_Sheet_2.zip › Digitoids_Code/Code/SingleNeuron/thiele_module.m]

function [th2] = thiele_module(L, D, sOCR, km, c_0, rho_cells, rho_max, alpha)
    c_nf=0.25*c_0;
    c_f=0.75*c_0;    
      
    tau_d=L^2/D;
    
    tau_nf=(km+c_nf)/(sOCR*rho_cells);
    
    rho = rho_max ./ (1.0 + exp(-(c_f/(0.2*0.75) - 20) / 3));
    tau_f=c_f/(alpha*rho);

    tau_r=1/(1/tau_nf+1/tau_f);

    th2=tau_d/tau_r;
end
