# Supplementary material for: Digitoids: a novel computational platform for mimicking oxygen-dependent firing of neurons in vitro
Source: Front Neuroinform. 2025 Jul 1;19:1549916. doi: 10.3389/fninf.2025.1549916 (PMC12259620; doi:10.3389/fninf.2025.1549916)
Supplement: Supplementary file 2 [file Data_Sheet_2.zip › Digitoids_Code/Code/SingleNeuron/train_metrics_extraction.m]

folder=strcat(cd, '/Results');
srcfile=dir(strcat(folder, '/out_*.mat'));
        
m=length(srcfile);
res=struct();

D=2.69e-9;              % [m^2/s]
sOCR=5.28e-14;          % [g/cell/s]
rho_cells=8e12;         % [cell/m^3]
km=9.79;                % [mg/l]
rho_max=1.25;           % [mol/m^3/s]
alpha_wei=5.3;              % [g/mol]

for i=1:m
    %% Load file of simulation output
    load(strcat(folder, '/', srcfile(i).name));
    
    %% Extract time and signals
    t=out.tout;                                 % time
    v=out.vt.signals.values;                    % membrane potential
    c_tot=out.cz.signals.values;                % oxygen along medium column in z
    c=c_tot(:, end);                            % oxygen at the neuron level

    dv=gradient(v);
    
    %% Select time window of train 
    w_last=find(t<=20, 1, 'last');
    t_tmp=t(1:w_last);
    v_tmp=v(1:w_last);
    dv_tmp=dv(1:w_last);

    %% FIRST TRAIN OF APs
    th=-40;
    idx_init=find(v_tmp>th, 1, 'first');
    idx_end=find(dv_tmp>0.7, 1, 'last');

    t_train=t_tmp(idx_init:idx_end);
    v_train=v_tmp(idx_init:idx_end);
    dv_train=dv_tmp(idx_init:idx_end);
    
    %% SINGLE APs start/end IN THE FIRST TRAIN
    ap_th=-60;
    v_over=v_train>ap_th;
    init_ap=find(diff(v_over)==1);
    end_ap=find(diff(v_over)==-1);
    n=length(init_ap);
    ap_idx=zeros(n,2);
    ap_idx(:,1)=init_ap;
    ap_idx(:,2)=[init_ap(2:end,1); end_ap(end,1)];

    
    %% ASPECT RATIO (AR)
    dt=t(idx_end)-t(idx_init);
    dvmax=abs(max(v_tmp(idx_init:idx_end))-min(v_tmp(idx_init:idx_end)));
    AR=log10(dvmax/dt);

    %% DISSIPATION RATE (DR)
    idx_peaks=spike_detection(v_tmp, -40);
    v_peaks=v_tmp(idx_peaks);
    [up, lo]=envelope(v_tmp(idx_init:idx_end), 200, 'peak');
    alpha=(mean(diff(up)));
    DR=alpha/dvmax;
    
    h1=strfind(srcfile(i).name, 'h');
    h2=strfind(srcfile(i).name, '_c');
    h_m=srcfile(i).name(h1+1:h2-1);

    c1=strfind(srcfile(i).name, 'c');
    c2=strfind(srcfile(i).name, 'm');
    c_m=srcfile(i).name(c1+1:c2-2);

    res(i).filename=srcfile(i).name;   
    res(i).h_medium=str2double(h_m);
    res(i).c_boundary=str2double(c_m);
    res(i).idx_init=idx_init;
    res(i).idx_end=idx_end;
    res(i).t_train=dt;
    res(i).APs=ap_idx;
    res(i).AR=AR;
    res(i).DR=DR;
    res(i).thiele2=thiele_module(str2double(h_m).*1e-3, D, sOCR, km, str2double(c_m).*32, rho_cells, rho_max, alpha_wei);
end
save(strcat(folder, "/metrics_res.mat"), "res");
