# Supplementary material for: Digitoids: a novel computational platform for mimicking oxygen-dependent firing of neurons in vitro
Source: Front Neuroinform. 2025 Jul 1;19:1549916. doi: 10.3389/fninf.2025.1549916 (PMC12259620; doi:10.3389/fninf.2025.1549916)
Supplement: Supplementary file 2 [file Data_Sheet_2.zip › Digitoids_Code/Code/SingleNeuron/ttrain_AR_DR.xlsx]

## Sheet: t_train_c0
C_0	h=0.1 mm	h=0.5 mm	h=1 mm	h=2 mm	h=3 mm
0.04	3.89128	3.87893	3.88439	3.86226	3.86496
0.08	3.92651	3.91706	3.9208	3.91171	3.91556
0.12	4.17726	4.11212	4.08188	4.0781	4.08567
0.16	5.0115	4.59171	4.46595	4.43049	4.41425
0.2	14.6731	5.3921	5.01682	4.8837	4.86905

## Sheet: AR_c0
C_0	h=0.1 mm	h=0.5 mm	h=1 mm	h=2 mm	h=3 mm
0.04	1.4854	1.4867	1.48631	1.48908	1.48847
0.08	1.48154	1.48216	1.48161	1.4826	1.48224
0.12	1.45517	1.46166	1.46477	1.46515	1.46435
0.16	1.37637	1.4138	1.42676	1.42932	1.43095
0.2	0.910934	1.34594	1.37673	1.38835	1.38968

## Sheet: DR_c0
C_0	h=0.1 mm	h=0.5 mm	h=1 mm	h=2 mm	h=3 mm
0.04	-2.28082e-05	-2.33598e-05	-2.28321e-05	-2.30882e-05	-2.26771e-05
0.08	-2.25549e-05	-2.25693e-05	-2.26085e-05	-2.26769e-05	-2.25367e-05
0.12	-2.17001e-05	-2.14574e-05	-2.18044e-05	-2.21423e-05	-2.17091e-05
0.16	-1.72394e-05	-1.91814e-05	-2.02193e-05	-2.02439e-05	-2.04007e-05
0.2	-1.01394e-06	-1.62695e-05	-1.7849e-05	-1.84624e-05	-1.85626e-05

## Sheet: t_train_h
h	c0=0.04 mM	c0=0.08 mM	c0=0.12 mM	c0=0.16 mM	c0=0.20 mM
0.1	3.89128	3.92651	4.17726	5.0115	14.6731
0.5	3.87893	3.91706	4.11212	4.59171	5.3921
1	3.88439	3.9208	4.08188	4.46595	5.01682
2	3.86226	3.91171	4.0781	4.43049	4.8837
3	3.86496	3.91556	4.08567	4.41425	4.86905

## Sheet: AR_h
h	c0=0.04 mM	c0=0.08 mM	c0=0.12 mM	c0=0.16 mM	c0=0.20 mM
0.1	1.4854	1.48154	1.45517	1.37637	0.910934
0.5	1.4867	1.48216	1.46166	1.4138	1.34594
1	1.48631	1.48161	1.46477	1.42676	1.37673
2	1.48908	1.4826	1.46515	1.42932	1.38835
3	1.48847	1.48224	1.46435	1.43095	1.38968

## Sheet: DR_h
h	c0=0.04 mM	c0=0.08 mM	c0=0.12 mM	c0=0.16 mM	c0=0.20 mM
0.1	-2.28082e-05	-2.25549e-05	-2.17001e-05	-1.72394e-05	-1.01394e-06
0.5	-2.33598e-05	-2.25693e-05	-2.14574e-05	-1.91814e-05	-1.62695e-05
1	-2.28321e-05	-2.26085e-05	-2.18044e-05	-2.02193e-05	-1.7849e-05
2	-2.30882e-05	-2.26769e-05	-2.21423e-05	-2.02439e-05	-1.84624e-05
3	-2.26771e-05	-2.25367e-05	-2.17091e-05	-2.04007e-05	-1.85626e-05
