# Supplementary material for: Digitoids: a novel computational platform for mimicking oxygen-dependent firing of neurons in vitro
Source: Front Neuroinform. 2025 Jul 1;19:1549916. doi: 10.3389/fninf.2025.1549916 (PMC12259620; doi:10.3389/fninf.2025.1549916)
Supplement: Supplementary file 2 [file Data_Sheet_2.zip › Digitoids_Code/Code/define_HHmodels.m]

load('Models_data.mat');
f=length(model);

for k=1:f
    k
    div=model(k).div;
    modelname=strcat('HH_div', mat2str(div), '_', mat2str(k));
    new_system(modelname);

    curr_model=model(k);
    h=20;                                       % height of the block in pixels
    w=15;                                       % width of the block in pixels
    x_lt=curr_model.vertices(:,1).*80;                  % left top X coordinates
    y_lt=curr_model.vertices(:,2).*80;
    x_rb=x_lt+w;
    y_rb=y_lt+h;

    n=length(x_lt);

    edges=table2array(curr_model.edges);

    distances=zeros(length(edges),1);
    for i=1:length(edges)
        distances(i,1)=sqrt((x_lt(edges(i,1),1)-x_lt(edges(i,2),1))^2+(y_lt(edges(i,1),1)-y_lt(edges(i,2),1))^2);
    end

    initial_concentration=6.4;     % initial oxygen concentration in [mg/l]
    medium_heigth=3e-3;

    offset=200;
    tot_numsyn=zeros(n,1);

    %% NETWORK LAYOUT
    for i=1:n
        tmp_in=find(edges(:,2)==i);
        curr_numsyn=length(tmp_in);

        add_block('Digitoids_lib/NeuronHHExc', strcat(modelname, '/Neuron', mat2str(i)), ...
            'MakeNameUnique', 'on', ...
            'position', [x_lt(i), y_lt(i), x_rb(i), y_rb(i)], ...
            'initial_concentration', mat2str(ones(1,6).*initial_concentration), ...
            'variablePotential', ['vt', mat2str(i)], ...
            'numsyn', mat2str(curr_numsyn), ...
            'h_medium', mat2str(medium_heigth));

        tot_numsyn(i,1)=curr_numsyn;
        count_erevout=1*ones(length(x_lt),1);
        count_gsynout=2*ones(length(x_lt), 1);
    end


    %% WIRING BLOCKS
    for i=1:n
        tmp_in=find(edges(:,2)==i);
        if isempty(tmp_in)
            bl_ground=getfullname(Simulink.findBlocksOfType(modelname, 'Ground'));
            if isempty(bl_ground)
                add_block('simulink/Sources/Ground', strcat(modelname, '/ground'), ...
                    'position', [-330     0  -310    20]);
                add_line(modelname, 'ground/1', strcat('Neuron', mat2str(i), '/1'), 'autorouting', 'smart');
                add_line(modelname, 'ground/1', strcat('Neuron', mat2str(i), '/2'), 'autorouting', 'smart');
            else
                add_line(modelname, 'ground/1', strcat('Neuron', mat2str(i), '/1'), 'autorouting', 'smart');
                add_line(modelname, 'ground/1', strcat('Neuron', mat2str(i), '/2'), 'autorouting', 'smart');
            end
        end

        tmp_out=find(edges(:,1)==i);
        if isempty(tmp_out)
            add_block('simulink/Sinks/Terminator', strcat(modelname, '/Terminator', mat2str(i)));
            add_block('simulink/Sinks/Terminator', strcat(modelname, '/Terminator_', mat2str(i)));
            add_line(modelname, strcat('Neuron', mat2str(i), '/1'), strcat('Terminator', mat2str(i), '/1'), 'autorouting', 'smart');
            add_line(modelname, strcat('Neuron', mat2str(i), '/2'), strcat('Terminator_', mat2str(i), '/1'), 'autorouting', 'smart');
        else
            for j=1:length(tmp_out)
                add_line(modelname, ...
                    ['Neuron', mat2str(i), '/1'], ...
                    ['Neuron', mat2str(edges(tmp_out(j),2)), '/', mat2str(count_gsynout(edges(tmp_out(j),2)))], ...
                    'autorouting', 'smart');
                add_line(modelname, ...
                    ['Neuron', mat2str(i), '/2'], ...
                    ['Neuron', mat2str(edges(tmp_out(j),2)), '/', mat2str(count_erevout(edges(tmp_out(j),2)))], ...
                    'autorouting', 'smart');
                count_erevout(edges(tmp_out(j),2))=count_erevout(edges(tmp_out(j),2))+2;
                count_gsynout(edges(tmp_out(j),2))=count_gsynout(edges(tmp_out(j),2))+2;
            end
        end
    end
    open_system(modelname)
    save_system(modelname, strcat('E:\PhD\Digitoids_Code\HH_DIV11_DIV16\', modelname));
    close_system(modelname)
end
