# Supplementary material for: Digitoids: a novel computational platform for mimicking oxygen-dependent firing of neurons in vitro
Source: Front Neuroinform. 2025 Jul 1;19:1549916. doi: 10.3389/fninf.2025.1549916 (PMC12259620; doi:10.3389/fninf.2025.1549916)
Supplement: Supplementary file 2 [file Data_Sheet_2.zip › Digitoids_Code/Code/metrics_analysis.m]

clear
load('Models_data.mat');


% Folder where you saved the output of Digitoids simulations:
% folder="";

totmodels=length(model);
w_len=10e-3;
factor=4.5;
dt=1e-3;

res=struct();

for i=1:totmodels
    
    m=length(model(i).vertices); %number of neurons in the currento analysed Digitoid
    
    %change name of files according to the names you gave them:
    load(strcat(folder, '/out_model',mat2str(i), '.mat'));
    t=out.tout;             % [s]
    l=t(end)/w_len;         % l: number of windows of analysis
    v_thr=-60;              % [mV] voltage level threshold for spiking detection

    T_tot=t(end);           % total time 

    % Single neuron analysis
    adapt_spikes=zeros(m,l);
    sp_idx=cell(m,1);
    sp_times=cell(m,1);
    adapt_m_fr=zeros(m,1);
    m_fr=zeros(m,1);

    for j=1:m
        v=eval(strcat('out.vt', mat2str(j), '.signals.values'));

        %% Spike detection
        adapt_sp_idx=adapthr_spikedetection(t,v,w_len, factor);
        sp_idx{j,1}=spike_detection(v, v_thr);
        tmp_idx=sp_idx{j,1};
        tmp_times=t(tmp_idx);
        sp_times{j,1}=tmp_times;

        num_spikes=zeros(length(adapt_sp_idx),1);
        for k=1:length(adapt_sp_idx)
            num_spikes(k,1)=length(adapt_sp_idx{k});
        end
        adapt_spikes(j,:)=num_spikes;

        % Firing rate
        adapt_m_fr(j,1)=sum(num_spikes)/T_tot;
        m_fr(j,1)=length(sp_idx{j})/T_tot;
    end

    res(i).model=mat2str(i);
    res(i).adapt_spikes=adapt_spikes;
    res(i).adapt_mfr=adapt_m_fr;
    res(i).spike_idx=sp_idx;
    res(i).mfr=m_fr;
    res(i).spike_times=sp_times;
    res(i).t_an=T_analysis;
end
