# Supplementary material for: Digitoids: a novel computational platform for mimicking oxygen-dependent firing of neurons in vitro
Source: Front Neuroinform. 2025 Jul 1;19:1549916. doi: 10.3389/fninf.2025.1549916 (PMC12259620; doi:10.3389/fninf.2025.1549916)
Supplement: Supplementary file 2 [file Data_Sheet_2.zip › Digitoids_Code/Code/oxygen_diff.m]

function [out] = oxygen_diff(h_medium, o2, dCneuron, o2_zi) 

%zi=h_medium;%5e-3;           % [m], top height of medium layer: 5mm
zf=0;              % [m], bottom of medium layer: boundary with neuron monolayer
delta=h_medium/5; %0.2e-3;      % [m] step size for discretization of the z interval

Z=zf:delta:h_medium;
n=length(Z);

D = 2.69e-9;          % diffusion coefficient [m^2/s]

d_o2=zeros(n,1);

d_o2(n)=2*(D/delta^2)*(o2(n-1)-o2(n))+dCneuron;

for i=n-1:-1:2
    d_o2(i)=D*(o2(i-1)-2*o2(i)+o2(i+1))/delta^2;
end

d_o2(1)=D*(o2_zi-2*o2(1)+o2(2))/delta^2;

out=d_o2;       % [mg/l/s]
end
