# Supplementary material for: Digitoids: a novel computational platform for mimicking oxygen-dependent firing of neurons in vitro
Source: Front Neuroinform. 2025 Jul 1;19:1549916. doi: 10.3389/fninf.2025.1549916 (PMC12259620; doi:10.3389/fninf.2025.1549916)
Supplement: Supplementary file 2 [file Data_Sheet_2.zip › Digitoids_Code/Code/sl_customization.m]

function sl_customization(cm)
% Change the order of libraries in the Simulink Library Browser. 
cm.LibraryBrowserCustomizer.applyOrder({'Digitoids_lib',-2});
end
