# Supplementary material for: Digitoids: a novel computational platform for mimicking oxygen-dependent firing of neurons in vitro
Source: Front Neuroinform. 2025 Jul 1;19:1549916. doi: 10.3389/fninf.2025.1549916 (PMC12259620; doi:10.3389/fninf.2025.1549916)
Supplement: Supplementary file 2 [file Data_Sheet_2.zip › Digitoids_Code/Code/slblocks.m]

function blkStruct = slblocks
% This function specifies that the library 'mylib'
% should appear in the Library Browser with the 
% name 'My Library'

    Browser.Library = 'Digitoids_lib';
    % 'mylib' is the name of the library

    Browser.Name = 'Digitoids';
    % 'My Library' is the library name that appears
    % in the Library Browser

    blkStruct.Browser = Browser;
